# Supplementary material for: Compressed SENSitivity Encoding (SENSE): Qualitative and Quantitative Analysis
Source: Diagnostics (Basel). 2024 Aug 5;14(15):1693. doi: 10.3390/diagnostics14151693 (PMC11311492; doi:10.3390/diagnostics14151693)
Supplement: Supplementary file 1 [file diagnostics-14-01693-s001.zip]

Archive with 1 entries (1 files):
- diagnostics-3061890-supplementary.pdf
